# Supplementary material for: Comparative Efficacy of Tulathromycin and Ceftiofur for Treating Undifferentiated BRDC and Tulathromycin Metaphylaxis in Dairy Cattle
Source: Antibiotics (Basel). 2026 Feb 2;15(2):154. doi: 10.3390/antibiotics15020154 (PMC12937335; doi:10.3390/antibiotics15020154)
Supplement: Supplementary file 1 [file antibiotics-15-00154-s001.zip]

Archive with 1 entries (1 files):
- antibiotics-4099717-supplementary.pdf
